# Supplementary material for: CellNiche represents cellular microenvironments in atlas-scale spatial omics data with contrastive learning
Source: Nat Commun. 2026 Apr 22;17:5547. doi: 10.1038/s41467-026-71759-4 (PMC13287597; doi:10.1038/s41467-026-71759-4)
Supplement: Supplementary file 4 — Source data [file 41467_2026_71759_MOESM4_ESM.xlsx]

## Sheet: f1b
Platforms	Cells
MERFISH	[276321, 3449645, 10851748]
MERSCOPE v1	[276321, 3449645, 10851748]
STARmap PLUS	[14829, 40920, 43498, 49618, 54779, 86780, 116901, 196416, 276321, 3449645, 10851748]
CosMx	[765771]
osmFISH	[5328]
CODEX	[3077, 80636, 81346, 82251]

## Sheet: f1c&s6
	Cells
	14829	40920	43498	49618	54779	86780	116901	196416	276321	3449645	10851748
cellniche_train_a6000	1.75	5.71	6.36	7.64	8.59	12.17	18.91	29.18	20.03	150.97	964.95
cellniche_train_cpu	21.15	63.22	67.97	76.83	86.63	141.09	195.12	328.45	153.01	2090.9	3600.51
cellniche_train_cpu	21.15	63.22	67.97	76.83	86.63	141.09	195.12	328.45
cellniche_load_cpu	0.59	1.11	1.69	1.9	2.05	3.2	4.46	7.16
stagate_train_a6000	61.01	89.29	99.03	186.49	145.9	277.53
stagate_load_a6000	4.93	13.16	12.11	19.04	17.32	28.08
graphst_train_a6000	37.99	245.01	277.77	357.4	432.23
graphst_load_a6000	62.33	214.8	310.73	312.07	474.56
cytocommunity_train_a6000	206.29	1295.66	1548.25	2093	2441.15
cytocommunity_load_a6000	5.86	41.21	48.11	59.44	71.75	327.91	981.45
utag_train_a6000	1.35	4.24	4.08	4.91	5.46	5.53	6.54	9.23
utag_load_a6000	0.12	0.64	0.51	0.38	0.6	1.86	1.68	7.14
decipher_train_a6000	25.85	67.9	69.71	76.57	84.59	140.16	188.67	298.83
decipher_load_a6000	1.95	3.22	3.1	3.87	3.56	4.68	6	9.09
banksy_train_a6000	4.9	14.96	14.08	16.04	17.55	28.87	40.48	67.59
banksy_load_a6000	1.17	3.18	3.41	4.36	5.19	7.28	10.07	16.79

## Sheet: f2e&s2
Fig. 2e & Supplementary Fig. 2
AMI	ARI	Macro-F1	Silhouette Score	Clustering strategy	Method
0.677263	0.661058	0.615174	0.269602	Kmeans	CellNihce
0.680657	0.663856	0.710873	0.27357	Kmeans	CellNihce
0.679986	0.657539	0.659198	0.265396	Kmeans	CellNihce
0.692125	0.643535	0.721416	0.269602	Leiden	CellNihce
0.680952	0.631501	0.699915	0.27357	Leiden	CellNihce
0.674215	0.598337	0.658338	0.265396	Leiden	CellNihce
0.673712	0.581283	0.700609	0.269602	Louvain	CellNihce
0.661082	0.556471	0.614062	0.27357	Louvain	CellNihce
0.682675	0.610112	0.719561	0.265396	Louvain	CellNihce
0.502545	0.343235	0.46111	0.0386201	Kmeans	STAGATE
0.510027	0.353996	0.452982	0.0480453	Kmeans	STAGATE
0.489168	0.328826	0.45318	0.0350074	Kmeans	STAGATE
0.625306	0.483964	0.548267	0.0386201	Leiden	STAGATE
0.624726	0.502316	0.586771	0.0480453	Leiden	STAGATE
0.613352	0.470967	0.519861	0.0350074	Leiden	STAGATE
0.611654	0.462172	0.556692	0.0386201	Louvain	STAGATE
0.590799	0.454171	0.530929	0.0480453	Louvain	STAGATE
0.589243	0.452426	0.516945	0.0350074	Louvain	STAGATE
0.315159	0.198048	0.345701	-0.0125956	Kmeans	GraphST
0.343133	0.222732	0.365068	-0.0106264	Kmeans	GraphST
0.312962	0.209676	0.317895	-0.0162535	Kmeans	GraphST
0.491501	0.491501	0.491501	-0.0125956	Leiden	GraphST
0.478321	0.336722	0.428273	-0.0106264	Leiden	GraphST
0.482211	0.376686	0.43827	-0.0162535	Leiden	GraphST
0.431962	0.358093	0.459797	-0.0125956	Louvain	GraphST
0.404555	0.303794	0.407487	-0.0106264	Louvain	GraphST
0.426717	0.307952	0.394542	-0.0162535	Louvain	GraphST
0.592916	0.399426	0.488428			CytoCommunity
0.582728	0.383249	0.496701			CytoCommunity
0.59048	0.39245	0.47032			CytoCommunity
0.233881	0.083466	0.24797	-0.12188	Kmeans	UTAG
0.222282	0.0829971	0.230736	-0.12188	Kmeans	UTAG
0.230178	0.0850737	0.264032	-0.12188	Kmeans	UTAG
0.315663	0.276143	0.319278	-0.12188	Leiden	UTAG
0.314943	0.262207	0.313767	-0.12188	Leiden	UTAG
0.314902	0.253844	0.308901	-0.12188	Leiden	UTAG
0.328025	0.278355	0.329039	-0.12188	Louvain	UTAG
0.317315	0.245583	0.302127	-0.12188	Louvain	UTAG
0.321237	0.247654	0.326191	-0.12188	Louvain	UTAG
0.16761	0.10456	0.24107	-0.0722413	Kmeans	cellPLM
0.162498	0.102798	0.228406	-0.0722413	Kmeans	cellPLM
0.16787	0.111829	0.24205	-0.0722413	Kmeans	cellPLM
0.191102	0.133628	0.237938	-0.0722413	Leiden	cellPLM
0.181232	0.124319	0.223564	-0.0722413	Leiden	cellPLM
0.183576	0.158218	0.235001	-0.0722413	Leiden	cellPLM
0.18004	0.142252	0.225881	-0.0722413	Louvain	cellPLM
0.190647	0.128395	0.242614	-0.0722413	Louvain	cellPLM
0.184782	0.117857	0.228679	-0.0722413	Louvain	cellPLM
0.243763	0.10487	0.25505	-0.0901589	Kmeans	LargeGT
0.288359	0.148551	0.283547	-0.0895528	Kmeans	LargeGT
0.229488	0.0751515	0.263376	-0.134248	Kmeans	LargeGT
0.318161	0.236421	0.369806	-0.0901589	Leiden	LargeGT
0.357217	0.29186	0.372224	-0.0895528	Leiden	LargeGT
0.326123	0.249134	0.340733	-0.134248	Leiden	LargeGT
0.313606	0.263659	0.358187	-0.0901589	Louvain	LargeGT
0.343952	0.27782	0.372341	-0.0895528	Louvain	LargeGT
0.323962	0.259164	0.358426	-0.134248	Louvain	LargeGT
0.450438	0.284917	0.365566	-0.0497784	Kmeans	DECIPHER
0.598897	0.472013	0.55764	0.0962433	Kmeans	DECIPHER
0.586898	0.455507	0.511127	0.0641267	Kmeans	DECIPHER
0.47509	0.367094	0.361304	-0.0497784	Leiden	DECIPHER
0.593593	0.436689	0.543658	0.0962433	Leiden	DECIPHER
0.559318	0.461631	0.388369	0.0641267	Leiden	DECIPHER
0.468968	0.291806	0.379033	-0.0497784	Louvain	DECIPHER
0.583863	0.431971	0.463415	0.0962433	Louvain	DECIPHER
0.577163	0.43434	0.438001	0.0641267	Louvain	DECIPHER
0.443922	0.353392	0.386906	0.0188856	Kmeans	BANKSY
0.444021	0.326438	0.424925	0.0188856	Kmeans	BANKSY
0.477698	0.367076	0.450518	0.0188856	Kmeans	BANKSY
0.661381	0.571995	0.620293	0.0188856	Leiden	BANKSY
0.664929	0.56484	0.650532	0.0188856	Leiden	BANKSY
0.649955	0.549935	0.609981	0.0188856	Leiden	BANKSY
0.635274	0.555902	0.618675	0.0188856	Louvain	BANKSY
0.607686	0.522264	0.60088	0.0188856	Louvain	BANKSY
0.624306	0.535327	0.604549	0.0188856	Louvain	BANKSY

## Sheet: f2j
Fig. 2j
AMI	ARI	Macro-F1	Silhouette Score	Clustering strategy	Method	IDs
0.584415	0.640392	0.768703	0.419709	Kmeans	CellNihce	BALB/c-1
0.559121	0.606148	0.729556	0.392122	Kmeans	CellNihce	BALB/c-2
0.55025	0.566446	0.706898	0.369069	Kmeans	CellNihce	BALB/c-3
0.468523	0.422771	0.679816	0.140158	Kmeans	STAGATE	BALB/c-1
0.50866	0.508925	0.573259	0.146475	Kmeans	STAGATE	BALB/c-2
0.49772	0.445401	0.601967	0.141449	Kmeans	STAGATE	BALB/c-3
0.416387	0.420808	0.686494	0.0673389	Kmeans	GraphST	BALB/c-1
0.439383	0.42956	0.70656	0.0769343	Kmeans	GraphST	BALB/c-2
0.427718	0.439888	0.689182	0.0628294	Kmeans	GraphST	BALB/c-3
0.52921	0.47834	0.70448			CytoCommunity	BALB/c-1
0.50774	0.44684	0.67661			CytoCommunity	BALB/c-2
0.49004	0.45023	0.70216			CytoCommunity	BALB/c-3
0.243438	0.239448	0.557233	0.0189413	Kmeans	UTAG	BALB/c-1
0.300147	0.295235	0.633127	0.0304568	Kmeans	UTAG	BALB/c-2
0.287864	0.277615	0.60251	0.0198443	Kmeans	UTAG	BALB/c-3
				Kmeans	cellPLM	BALB/c-1
				Kmeans	cellPLM	BALB/c-2
				Kmeans	cellPLM	BALB/c-3
0.0753443	0.0686091	0.379766	0.0130506	Kmeans	LargeGT	BALB/c-1
0.159021	0.160366	0.453784	0.0209563	Kmeans	LargeGT	BALB/c-2
0.129828	0.136492	0.359846	0.00773288	Kmeans	LargeGT	BALB/c-3
				Kmeans	DECIPHER	BALB/c-1
				Kmeans	DECIPHER	BALB/c-2
				Kmeans	DECIPHER	BALB/c-3
0.498617	0.448019	0.708488	0.128869	Kmeans	BANKSY	BALB/c-1
0.515696	0.448617	0.755806	0.112372	Kmeans	BANKSY	BALB/c-2
0.462084	0.410954	0.669943	0.108546	Kmeans	BANKSY	BALB/c-3

## Sheet: f3e
Fig. 3e
AMI	ARI	Macro-F1	Silhouette Score	Clustering strategy	Method	IDs
0.664506	0.619133	0.590376	0.315887	Kmeans	CellNihce	well01OB
0.753747	0.484777	0.46429	0.117208	Kmeans	CellNihce	well05
0.740433	0.442145	0.421856	0.101443	Kmeans	CellNihce	well06
0.613896	0.414083	0.367607	0.12665	Kmeans	CellNihce	well09
0.753311	0.497485	0.466924	0.141094	Kmeans	CellNihce	well11
0.765964	0.52278	0.465598	0.105587	Kmeans	CellNihce	sagittal1
0.655788	0.505118	0.572302	0.219722	Kmeans	STAGATE	well01OB
0.70187	0.408095	0.478297	0.0775437	Kmeans	STAGATE	well05
0.696283	0.382355	0.402055	0.0698536	Kmeans	STAGATE	well06
0.616287	0.413371	0.362515	0.0645212	Kmeans	STAGATE	well09
0.70834	0.408089	0.415837	0.0788191	Kmeans	STAGATE	well11
0.713815	0.422699	0.450616	0.0703479	Kmeans	STAGATE	sagittal1
0.578958	0.525896	0.56927	0.671859	Kmeans	GraphST	well01OB
0.5364	0.2468	0.3427	0.3585	Kmeans	GraphST	well05
0.5296	0.2372	0.3011	0.341	Kmeans	GraphST	well06
0.492	0.2731	0.2783	0.3746	Kmeans	GraphST	well09
0.6006	0.2986	0.3551	0.3911	Kmeans	GraphST	well11
0.563548	0.26816	0.303128	0.347085	Kmeans	GraphST	sagittal1
0.641789	0.470043	0.611382			CytoCommunity	well01OB
0.734203	0.469744	0.39907			CytoCommunity	well05
0.70909	0.371087	0.423963			CytoCommunity	well06
0.570183	0.250561	0.332013			CytoCommunity	well09
0.731447	0.444188	0.340454			CytoCommunity	well11
0.709087	0.36389	0.420942			CytoCommunity	sagittal1
0.166825	0.05808	0.266271	-0.107876	Kmeans	UTAG	well01OB
0.2322	0.0434	0.0995	-0.257036	Kmeans	UTAG	well05
0.215	0.0337	0.0703	-0.24241	Kmeans	UTAG	well06
0.3437	0.1993	0.1287	-0.201566	Kmeans	UTAG	well09
0.2047	0.0512	0.0844	-0.258822	Kmeans	UTAG	well11
0.218	0.0742	0.0821	-0.284516	Kmeans	UTAG	sagittal1
0.222312	0.170402	0.325457	-0.00859204	Kmeans	cellPLM	well01OB
0.214005	0.074569	0.132061	-0.0825629	Kmeans	cellPLM	well05
0.192777	0.054005	0.113325	-0.0841241	Kmeans	cellPLM	well06
0.249222	0.113044	0.139479	-0.0509277	Kmeans	cellPLM	well09
0.218528	0.077605	0.123509	-0.0847943	Kmeans	cellPLM	well11
0.257144	0.10964	0.135768	-0.0797377	Kmeans	cellPLM	sagittal1
0.160441	0.052001	0.298613	-0.129711	Kmeans	LargeGT	well01OB
0.264148	0.047407	0.137526	-0.231626	Kmeans	LargeGT	well05
0.2263	0.0369	0.1016	-0.216154	Kmeans	LargeGT	well06
0.263327	0.109963	0.10395	-0.234271	Kmeans	LargeGT	well09
0.237702	0.054751	0.115606	-0.213612	Kmeans	LargeGT	well11
0.216002	0.033366	0.088967	-0.237958	Kmeans	LargeGT	sagittal1
0.436462	0.296045	0.479439	0.100346	Kmeans	DECIPHER	well01OB
0.683485	0.40697	0.435023	0.0709114	Kmeans	DECIPHER	well05
0.678694	0.37955	0.399164	0.0387777	Kmeans	DECIPHER	well06
0.550515	0.255066	0.27656	0.0318758	Kmeans	DECIPHER	well09
0.684155	0.359312	0.375212	0.0530143	Kmeans	DECIPHER	well11
0.672746	0.356592	0.40698	0.0498537	Kmeans	DECIPHER	sagittal1
0.621222	0.51171	0.590034	0.00163076	Kmeans	BANKSY	well01OB
0.693051	0.414846	0.429138	-0.013316	Kmeans	BANKSY	well05
0.700749	0.410581	0.407385	-0.0318896	Kmeans	BANKSY	well06
0.572833	0.310337	0.356936	-0.0682595	Kmeans	BANKSY	well09
0.720759	0.454963	0.447946	-0.0172213	Kmeans	BANKSY	well11
0.704147	0.404099	0.443017	-0.056043	Kmeans	BANKSY	sagittal1

## Sheet: f3j&s12
Fig. 3j & Supplementary Fig. 9
AMI	ARI	Macro-F1	Silhouette Score	Clustering strategy	Method
0.560964	0.572829	0.477019	0.309856	Kmeans	CellNihce
0.493435	0.437946	0.371444	0.235889	Kmeans	CellNihce
0.536277	0.630406	0.383024	0.294733	Kmeans	CellNihce
0.499276	0.341371	0.30119	0.309856	Leiden	CellNihce
0.464373	0.36606	0.343053	0.235889	Leiden	CellNihce
0.446144	0.217701	0.147034	0.294733	Leiden	CellNihce
0.508937	0.362535	0.382877	0.309856	Louvain	CellNihce
0.441552	0.358939	0.325158	0.235889	Louvain	CellNihce
0.482473	0.32464	0.296756	0.294733	Louvain	CellNihce
0.473317	0.34768	0.428558	0.132939	Kmeans	STAGATE
0.300192	0.186849	0.204944	0.045568	Kmeans	STAGATE
0.443505	0.32448	0.314421	0.103861	Kmeans	STAGATE
0.46993	0.425211	0.361486	0.132939	Leiden	STAGATE
0.352774	0.243627	0.297546	0.045568	Leiden	STAGATE
0.436686	0.312768	0.312598	0.103861	Leiden	STAGATE
0.454441	0.41698	0.434982	0.132939	Louvain	STAGATE
0.346864	0.247114	0.296995	0.045568	Louvain	STAGATE
0.456525	0.32644	0.319455	0.103861	Louvain	STAGATE
0.268578	0.195148	0.297025	0.0358921	Kmeans	GraphST
0.21779	0.181887	0.237006	0.0375854	Kmeans	GraphST
0.273993	0.206893	0.191215	0.0564504	Kmeans	GraphST
0.425101	0.270038	0.364369	0.0358921	Leiden	GraphST
0.326164	0.264063	0.287451	0.0375854	Leiden	GraphST
0.405799	0.262884	0.241205	0.0564504	Leiden	GraphST
0.391359	0.272249	0.340981	0.0358921	Louvain	GraphST
0.304773	0.230346	0.267886	0.0375854	Louvain	GraphST
0.363254	0.240543	0.260691	0.0564504	Louvain	GraphST
0.447011	0.291149	0.397049			CytoCommunity
0.407381	0.276174	0.338437			CytoCommunity
0.47061	0.3798	0.358353			CytoCommunity
0.303723	0.155097	0.257989	-0.0607101	Kmeans	UTAG
0.229413	0.145829	0.229194	-0.0430406	Kmeans	UTAG
0.377118	0.186947	0.251082	0.0279401	Kmeans	UTAG
0.359995	0.296845	0.365123	-0.0607101	Leiden	UTAG
0.285428	0.226749	0.289679	-0.0430406	Leiden	UTAG
0.42844	0.286636	0.302415	0.0279401	Leiden	UTAG
0.320097	0.223169	0.271117	-0.0607101	Louvain	UTAG
0.280336	0.213405	0.257989	-0.0430406	Louvain	UTAG
0.41356	0.251904	0.288923	0.0279401	Louvain	UTAG
0.0989936	0.0804778	0.175118	-0.0430325	Kmeans	cellPLM
0.0956544	0.0956961	0.194024	-0.0115379	Kmeans	cellPLM
0.0484174	0.0351762	0.140566	-0.0798696	Kmeans	cellPLM
0.129502	0.122393	0.193351	-0.0430325	Leiden	cellPLM
0.140207	0.0967958	0.188927	-0.0115379	Leiden	cellPLM
0.0615456	0.0606448	0.143199	-0.0798696	Leiden	cellPLM
0.126876	0.100447	0.188973	-0.0430325	Louvain	cellPLM
0.131633	0.125697	0.203075	-0.0115379	Louvain	cellPLM
0.0565558	0.0383132	0.146069	-0.0798696	Louvain	cellPLM
0.117657	0.0898746	0.153254	-0.149566	Kmeans	LargeGT
0.00478461	0.000436996	0.104592	-0.362629	Kmeans	LargeGT
0.203684	0.201855	0.186179	-0.157608	Kmeans	LargeGT
0.123982	0.113268	0.196944	-0.149566	Leiden	LargeGT
0.0159544	0.0131549	0.155104	-0.362629	Leiden	LargeGT
0.166321	0.10731	0.167071	-0.157608	Leiden	LargeGT
0.124953	0.10686	0.18918	-0.149566	Louvain	LargeGT
0.014652	0.0105356	0.15511	-0.362629	Louvain	LargeGT
0.166946	0.107395	0.162779	-0.157608	Louvain	LargeGT
0.431306	0.307202	0.387775	0.0570199	Kmeans	DECIPHER
0.375801	0.267053	0.309398	0.0551292	Kmeans	DECIPHER
0.385049	0.240257	0.250542	0.0241482	Kmeans	DECIPHER
0.495998	0.508424	0.456057	0.0570199	Leiden	DECIPHER
0.334856	0.232015	0.28352	0.0551292	Leiden	DECIPHER
0.399991	0.315859	0.302727	0.0241482	Leiden	DECIPHER
0.465403	0.336781	0.401878	0.0570199	Louvain	DECIPHER
0.349546	0.251858	0.29685	0.0551292	Louvain	DECIPHER
0.403751	0.318789	0.297638	0.0241482	Louvain	DECIPHER
0.462157	0.336537	0.440548	0.0729428	Kmeans	BANKSY
0.431562	0.358756	0.326405	0.0886293	Kmeans	BANKSY
0.45812	0.330198	0.368786	0.116578	Kmeans	BANKSY
0.433256	0.367263	0.358969	0.0729428	Leiden	BANKSY
			0.0886293	Leiden	BANKSY
0.456148	0.361209	0.322477	0.116578	Leiden	BANKSY
0.446039	0.339774	0.469613	0.0729428	Louvain	BANKSY
0.394413	0.355846	0.352972	0.0886293	Louvain	BANKSY
0.422948	0.282627	0.286019	0.116578	Louvain	BANKSY

## Sheet: f5e
Niches	Adaptive Immune	Innate Immune	Stromal	Tumor
0	0.791359	0.059693	0.148948	0
9	0.534574	0.156915	0.308511	0
7	0.267516	0.286624	0.44586	0
14	0.094488	0.141732	0.76378	0
5	0.125	0.227679	0.517857	0.129464
15	0.000688	0.027194	0.09673	0.875387

## Sheet: f5f
Niches	ANGIOGENESIS	APOPTOSIS	EMT	HYPOXIA	TGF_BETA_SIGNALING
0	-0.475051	-0.170754	-0.538851	-0.110469	-0.380977
9	-0.062105	-0.186502	0.118803	-0.118944	-0.505053
7	0.179853	0.137352	0.196889	0.162491	-0.062324
14	0.192435	0.067259	0.622088	0.243415	0.259166
5	0.226925	0.091458	0.256005	0.14115	0.256085
15	0.045929	0.119399	-0.370145	-0.054102	0.182243

## Sheet: f5g
Niches	GLYCOLYSIS	ADIPOGENESIS	XENOBIOTIC_METABOLISM
0	-0.025732	-0.344962	-0.199259
9	0.158088	0.01926	0.289849
7	-0.257269	0.16277	-0.105284
14	0.12858	0.118912	0.006521
5	0.155214	0.268207	0.019218
15	0.108978	-0.243396	0.135421

## Sheet: f6c
	iLISI	Entropy of Batch Mixing	Seurat Alignment Score	Avg Silhouette Width
CellNiche	0.310156	0.405717	0.609383	0.703517
Fusemap	0.146508	0.263624	0.447911	0.748687
Harmony	0.203159	0.278905	0.431164	0.565688

[truncated: 11 more sheets: f6d, f6e, s3, s5, s7, s9, s10, s15b, s16b, s17a, s19]
